# Supplementary material for: A Systematic Review and Meta-Analysis of Randomized Trials to Evaluate the Impact of Exercise on Heart Rate Variability Post-Bariatric Surgery
Source: J Cardiovasc Dev Dis. 2024 Aug 13;11(8):248. doi: 10.3390/jcdd11080248 (PMC11354484; doi:10.3390/jcdd11080248)
Supplement: Supplementary file 1 [file jcdd-11-00248-s001.zip]

Archive with 4 entries (4 files):
- RoB2 Belzile et al., 2022.xlsm
- RoB2 Castello et al., 2011.xlsm
- RoB2 Castello-Simões et al., 2013.xlsm
- RoB2 Ricci et al., 2020.xlsm
